# Supplementary material for: ERF Transcription Factor OsBIERF3 Positively Contributes to Immunity against Fungal and Bacterial Diseases but Negatively Regulates Cold Tolerance in Rice
Source: Int J Mol Sci. 2022 Jan 6;23(2):606. doi: 10.3390/ijms23020606 (PMC8775505; doi:10.3390/ijms23020606)
Supplement: Supplementary file 1 [file ijms-23-00606-s001.zip]

Archive with 1 entries (1 files):
- ijms-1497401-supplementary.pdf
